# Supplementary material for: Exploring the Mechanisms of Influence on COVID-19 Preventive Behaviors in China’s Social Media Users
Source: Int J Environ Res Public Health. 2020 Nov 25;17(23):8766. doi: 10.3390/ijerph17238766 (PMC7728355; doi:10.3390/ijerph17238766)
Supplement: Supplementary file 1 [file ijerph-17-08766-s001.zip]

Archive with 8 entries (8 files):
- S1 File∩╝ÜDetails of Dictionaries.xlsx
- __MACOSX/._S1 File∩╝ÜDetails of Dictionaries.xlsx
- S2 File∩╝ÜRaw data.xlsx
- __MACOSX/._S2 File∩╝ÜRaw data.xlsx
- S3 File∩╝ÜDetails of Regression Models.docx
- __MACOSX/._S3 File∩╝ÜDetails of Regression Models.docx
- S4 File∩╝ÜProcesses of multiple regression.docx
- __MACOSX/._S4 File∩╝ÜProcesses of multiple regression.docx
