# Supplementary material for: Exploring the Mechanisms of Influence on COVID-19 Preventive Behaviors in China’s Social Media Users
Source: Int J Environ Res Public Health. 2020 Nov 25;17(23):8766. doi: 10.3390/ijerph17238766 (PMC7728355; doi:10.3390/ijerph17238766)
Supplement: Supplementary file 1 [file ijerph-17-08766-s001.zip › S1 File∩╝ÜDetails of Dictionaries.xlsx]

## Sheet: Sheet1
自杀词典													个体集体主义			大连理工情感词汇																					疫情行为意愿词汇							微博客基本情绪词库					道德基础词典
A	B	C1	C2	C3	C4	C5	C6	C7	C8	C9	C10	D	个体主义	集体主义	控制词	快乐(PA)	安心(PE)	尊敬(PD)	赞扬(PH)	相信(PG)	喜爱(PB)	祝愿(PK)	愤怒(NA)	悲伤(NB)	失望(NJ)	疚(NH)	思(PF)	慌(NI)	恐惧(NC)	羞(NG)	烦闷(NE)	憎恶(ND)	贬责(NN)	妒忌(NK)	怀疑(NL)	惊奇(PC)	防护意愿	抗疫意愿	隔离意愿	辟谣意愿	援助意识	逃离意识	地域意识	快乐	悲伤	愤怒	恐惧	厌恶	HarmVirtue
爱你	吃药	抓狂	疯子	愿	疼	坚持	难	社会	伤	逃	怒	同学	独立	认同	的	喜悦	踏实	恭敬	英俊	信任	倾慕	渴望	气愤	忧伤	憾事	内疚	思念	慌张	胆怯	害羞	憋闷	反感	呆板	眼红	多心	奇怪	戴口罩	抗击疫情	自愿隔离	不信谣	捐献	逃离	外地的	high	哀愁	nnd	暗杀	out	照料
世界	溺水	苦	瘋	弃	呼吸	珍惜	冲动	现实	爱情	不对	骂	妈	自主	一致	在	欢喜	宽心	敬爱	优秀	信赖	宝贝	保佑	恼火	悲苦	绝望	忏悔	相思	心慌	害怕	害臊	烦躁	可耻	虚荣	吃醋	生疑	奇迹	消毒	抗疫	自动隔离	不传谣	捐赠	逃跑	武汉的	爱护	哀悼	报仇	绑架	肮脏	照看
谢谢	自焚	怕	神经病	日子	睡眠	坚强	困难	解决	回忆	不应该	尼玛	朋友	主动	参与	是	笑眯眯	定心丸	毕恭毕敬	通情达理	可靠	一见钟情	福寿绵长	大发雷霆	心如刀割	灰心丧气	过意不去	牵肠挂肚	不知所措	担惊受怕	面红耳赤	心烦意乱	恨之入骨	杂乱无章	醋坛子	将信将疑	大吃一惊	防护	防疫	主动隔离	不造谣	援助		湖北的	爱慕	哀伤	报复	爆炸	傲慢	照顾
断	自残	痛	强迫症	唯一	头痛	至少	只不过	理想	错过	丢人	讨厌	妹妹	自我	团队	一	欢天喜地	问心无愧	肃然起敬	实事求是	毋庸置疑	爱不释手	万寿无疆	七窍生烟	悲痛欲绝	心灰意冷	问心有愧	朝思暮想	手忙脚乱	胆颤心惊	无地自容	自寻烦恼	深恶痛绝	心狠手辣	嫉贤妒能	疑神疑鬼	瞠目结舌	不聚集	战疫	居家隔离					爱情	哀怨	暴怒	不寒而栗	霸道	友善
死了	剂量	衰	疯癫	就这样	过敏	勇敢	莫名其妙	鸭梨	严重	反省	妈的	父母	需要	交流	和																						不聚会							爱心	暗淡	暴跳如雷	残酷	败类	友好
杀	溺死	悲	发疯	错误	疾病	救命	信念	前途	想念	丢脸	你妹	好友	批评	奉献	与																						不聚餐							安定	黯淡	背叛	颤抖	包袱	掩护
不见	药剂	疯	精神分裂	究竟	疼痛	会好	卑微	逃避	单身	耻辱	假的	家人	表达	协调	乐于助人																						不出门							安静	黯然	不爽	诚惶诚恐	卑贱	稳定
愛你	自伤	不好	神经质	世上	缓解	哪怕	发脾气	发泄	没了	检讨	坑爹	同事	独特	合作	有精力																						洗手							安康	懊悔	吵架	摧毁	笨重	慰问
亡	纵身	晚安	癫狂	难以	入睡	乐观	乱七八糟	释放	付出	有罪	TM	老婆	坚持	互动	善解人意																													安宁	抱歉	斥责	担惊受怕	鄙视	卫士
憾	割伤	选择	狂躁	光明	窒息	倾诉	烦死了	破产	祸	懊恼	无语	爸妈	尊严	适应	自信																													安稳	杯具	仇恨	胆寒	变态	维护
上帝	巴比妥	淚	疯疯癫癫	所有人	晕倒	振作	极端	摧残	没想到	窝囊	卧槽	哥哥	在意	和谐	友善																													安详	悲哀	大发雷霆	胆战心惊	婊子	同情
静静	plans	惨	发狂	将来	疼死	释怀	很烦	宣泄	思念	罪孽	傻逼	爱人	想要	归属	有效率																													安心	悲惨	大怒	地狱	别扭	同理心
命运	肌肉松弛剂	忧	躁狂症	不行了	犯困	诉说	暴躁	累人	分开	悔过	懒得理你	婆婆	能力	分配	有动力																													安逸	悲怆	敌人	恶梦	蹩脚	体贴
远离	硫贲妥钠	不喜欢	神经错乱	只好	加重	爱惜	悲观	挫败	打击	无地自容	MD	亲人	区别	义务	坚定																													爆笑	悲催	敌视	发抖	不屑一顾	守卫
放手	溺水体验	可怕	厌食症	黑暗	瘫痪	憋屈	懦弱	惨淡	遗忘	失职	嫉妒	爸爸妈妈	个性	依赖	讨人喜欢																													奔放	悲愤	敌意	发慌	不值得	融洽
唯一的	药	睡了	躁郁症	无言	肿瘤	释然	没人要	还清	宁愿	后悔药	我靠	一家人	竞争	忠诚	可靠																													不错	悲观	动火	防范	嘲弄	平安
留给	撞死	虐	神经紧张	终究	反胃	隐忍	没出息	受挫	去世	有愧	艹	亲戚	开放	标准	有能力																													缠绵	飙泪	动怒	害怕	嘲笑	怜悯
感激	自虐	刺激	没怎么吃东西	指望	头昏	逞强	多愁善感	紧绷	逝去	因果报应	SB	公公	冷酷	原则	富有同情心																													畅快	憋屈	发飙	轰炸	痴呆	乐于助人
睡吧	绝食	凌乱	味同嚼蜡	打败	白血病	抑制不住	偏激	还债	挫折	本不该	MB	爹妈	冷漠	规则	冒险																													超然	残疾	发火	后怕	丑恶	救助
安静的	坠楼	摔	应激状态	妥协	乏力	强装	较劲	工作压力	阴影	追悔莫及	公平	弟弟	无情	帮助	寻求刺激																													超脱	惭愧	发怒	惶恐	丑陋	和谐
静静的	水果刀	心疼	双相障碍	无常	梦魇	给我安慰	怯懦	偿还	冲击	悔不当初	他妈的	亲爱的	与众不同	牺牲	威胁																													沉静	惨淡	发脾气	毁灭	粗俗	和平
安息	吃完药	沉默	疑病症	怎么办啊	昏沉沉	隐忍不言	懦夫	酗酒	虐待	赔罪	为毛	亲朋好友	选择	同质	机会																													沉稳	惨痛	发泄	魂飞魄散	呆板	和睦
照顾自己	服毒	没什么	偏执型人格障碍	死心	昏昏欲睡	伪装	阴暗面	诸事不顺	伤痕	不肖	TMD	家里人	果断	保守	国家																													沉着	沧桑	翻脸	戒备	呆滞	毫发无损
逃离	纵身一跃	莫名	精神抑郁症	敗	昏昏沉沉	强颜欢笑	有心无力	沉甸甸	破碎	我对不起我	吵架	爹娘	自豪	同情	党																													称心	苍老	反驳	惊慌	单调	关心
喧嚣	百忧解	耗	轻躁狂	悬崖	绝症	假装坚强	自卑感	多灾多难	出卖	歉疚	不要脸	全家人	争论	怜悯	共产党																													称赞	忏悔	反动	惊惶	得瑟	关怀
肉体	流血而死	呜呜呜	偏执型精神分裂症	该多好	重病	逃避现实	烦燥	碰壁	挽回	羞愤	无耻	挚友	自食其力	关注	政府																													称职	怅然	反攻	惊恐	调戏	关爱
世俗	刀	慌	强迫型人格障碍	出路	患病	不想醒	没骨气	想发泄	狠心	悔过书	我操	亲属	自立根生	害羞	中央政府																													诚恳	沉痛	反击	惊悚	多情	共情
goodbye	碳	傷	精神病	无趣	喘息	压抑情绪	孬种	绷紧	失意	不孝之子	不公	孝子	独自	惭愧	省																													诚实	沉重	放肆	惊吓	多疑	福利
现实生活	炭	心酸	抽风	没戏	犯病	强装镇定	自怨自艾	举步维艰	遗弃	不肖子孙	人渣	妻儿	孤独	关系	市																													诚心	惆怅	愤恨	惊险	多余	补助
生前	跳楼	憋	焦虑	没兴趣	胃癌	特别压抑	心有余而力不足	流年不利	蹂躏	亏欠的	禽兽	兄弟姊妹	无聊	责任	县																													诚信	愁眉不展	愤慨	警觉	恶心	补贴
归路	死法	不安	幻觉	就这样吧	得病	压抑得很	窝囊废	毁于一旦	畸形	羞惭	贱人	妻女	机会平等	义务	乡																													聪明	愁眉苦脸	愤懑	警惕	乏味	庇护
早超生	上吊	恐惧	发神经	到头来	惦念	自赎	烦乱	LOSER	阴霾	忤逆不孝	诅咒	亲人爱人	特质	特权	街道																													大爱	低落	愤怒	惧怕	反感	保卫
闭幕	跳下去	平静	歇斯底里	余生	头晕眼花	压抑	心烦气躁	功亏一篑	第三者	错	情愿	姐姐	自由	规范	居委会																													大方	丢失	愤然	恐怖	反胃	保护
谢幕	安眠药	伤感	神经衰弱	什么都不是	肺癌	逞能	软弱无力	不如人意	被遗忘	错了	NND	骨肉至亲	风格	惯例	村																													大喜	多愁善感	复仇	恐慌	疯癫	保安
打碎	切腹	555	幻听	无可奈何	内分泌失调	宣泄口	成事不足败事有余	挫折感	变心	欠	讽刺	孩子	拜金	命运	庄																													大笑	犯愁	公愤	恐惧	讽刺	安然无恙
光亮	吊死	心事	精神错乱	渺茫	阵痛		自轻自贱	高压力	致死	惩罚	++	爸爸	冲突	尊重	自治区																													淡泊	分割	攻击	恐吓	敷衍	安全
灰暗	安乐死	不顺	精神分裂症	抹杀	划伤		畏难	极度紧张	伤疤	救赎	愚蠢	家长	宽容	控制	中华民族																													淡定	分离	恨死	埋伏	附庸	安定
磨灭	跳海	堕落	精神衰弱	何去何从	没食欲		不可掌控	融资压力	绝情	罪人	我草	妈妈	一己之力	妥协	中国																													淡然	干枯	恨之入骨	毛骨悚然	耿耿于怀	爱护
退路	跳河	疲劳	神经	交待	头昏脑胀		束手无措	深夜买醉	外遇	忏悔	我日	爹	兴趣	面子	华夏子孙																													淡雅	肝肠寸断	火大	灭亡	勾结
墓地	卧轨	沉重	抑郁	无言以对	无精打采		不被爱的人	还款压力	错失	愧疚	鄙視	闺女	潜能	颜面	炎黄子孙																													逗乐	感伤	火冒三丈	魔鬼	勾引
终止	跳楼自杀	黑夜	抑郁症	蹉跎	肝癌		不勇敢的人	千难万苦	葬礼	自责	天理	丈夫	理想	回报	包容																													飞翔	哽咽	激怒	谋杀	狗屎
永久的	跳江	大哭	干预小组	隔绝	晕眩		怎么这么愚蠢	颠沛流亡	突如其来	没脸	歧视	老公	挑战	报答	流动																													飞扬	孤单	急眼	虐待	狐狸
逃走	割腕	down	暴食症	灰心	头晕目眩		绝不	贫病交迫	遗体	羞耻	甘心	女儿	直接	援助	农民工																													奋斗	孤独	举报	如坐针毡	花心
升天	自刎	伤痛	神经性	谷底	筋疲力尽		自卑	功不成名不就	破裂	羞辱	cao	儿子	东	分享	外地人																													奋进	孤寂	抗议	深渊	哗众取宠
墓碑	煤气罐	闹心	贪食症	放任	cancer		软弱	输	离世	罪恶感	操蛋	妻子	南	奉献	歧视																													风采	辜负	可气	受惊	荒诞
临终	吃安眠药	徘徊	减肥药	越来越难	晕晕乎乎		失控	价值	噩耗	拖累	厌恶	男朋友	西	贡献	宽容																													风光	过意不去	骂人	死亡	荒唐
瞑目	自缢	无尽	狂躁症	盼头	浑身无力		心烦	累死	坍塌	愧对	死得	女朋友	北	谨慎	排斥																													甘甜	寒心	谩骂	死刑	贿赂
火化	投河	夜深	衰弱	无药可救	头昏眼花		自欺欺人	艰难	受气	亏欠	气愤		我	支持	老人																													感动	揪心	激愤	忐忑	浑浊
昏暗	跳湖	黎明		落空	隐痛		情绪化	忐忑	恶果	赎罪	滚蛋		你	关联	小孩																													感恩	沮丧	没天理	屠杀	活该
牺牲品	喝农药	悶		心如止水	累瘫		偏执狂	逼我	崩塌	饶恕	王八蛋		她	容忍	青年																													感激	绝望	闷气	吞噬	畸形
魂魄	烧煤	妄想		没有目标	精疲力竭		很烦躁	不公平	夭折	不敢面对	可恨		他	家人	成年人																													感谢	坎坷	民愤	危机	极品
与世隔绝	割脉	放纵		遥遥无期	前列腺癌		讨厌自己	亚历山大	夺走	无颜	埋怨		它	请教	大人																													高昂	可悲	恼火	危急	计较
悲欢离合	烧炭	凄凉		无措	困乏		不勇敢	难熬	晴天霹雳	后悔莫及	糟蹋		咱	得体																														高尚	可怜	恼怒	危险	妓女
不复存在	刎颈	苍天		没心思	恶性肿瘤		心烦意乱	减压	背弃	负罪	荒唐			前																														高兴	可惜	恼羞成怒	威严	狡猾
生生世世	抹脖子	冰冷		事与愿违	干呕		真没用	提心吊胆	祸不单行	负罪感	泥煤			后																														高涨	空落	尼玛	畏缩	矫情
涅磐	投海	困惑		定局	乳癌		很没用	重负	凌辱	罪孽深重	法克			左																														恭喜	空虚	泥马	畏惧	介意
今生今世	投湖	放空		逃不出	过敏症		嫌弃自己	积压	被抛弃了	负疚	肮脏			右																														顾家	枯萎	怒斥	闻风丧胆	看不起
火葬	吞枪	伤悲		无济于事	病来如山倒		自己无能	雪上加霜	委曲求全	罪恶深重	尼马			我们																														关爱	哭泣	怒发冲冠	吓人	可耻
冥冥之中	切腹自尽	酸痛		听天由命	直肠癌		毫无用处	不堪重负	坠机	guilty	造孽			咱们																														关怀	苦楚	怒火	险恶	可恶
消亡	安眠药自杀	好受		行不通	流食		自己没用	压力	安葬	抱恨	次奥			你们																														关切	苦闷	怒吼	小心	刻板
我的路	投井	哀悼		碌碌无为	脑瘤		软弱无能	失败	不被理解	无尽的罪恶	煞笔			他们																														好听	苦涩	怒气	心慌	刻薄
生命的意义	跳悬崖	何方		无力回天	大小便失禁		烦	压力很大	痴心妄想	父母难受	不平衡			她们																														好玩	苦痛	殴打	凶悍	口是心非
长眠	吞安眠药	很难受		自甘堕落	盗汗		愤怒	压力大	我真的受伤了	让父母难受	杂种			它们																														好心	苦心	咆哮	凶狠	枯燥
图什么	致死剂	茫然		万般无奈	失语症		烦躁	压力好大	爱太深	悔	bitch			父亲																														好样	落寞	气冲冲		狂妄
麻烦事	烧个碳	恐慌		bored	头好重		无能	失败者	过世的	humiliating	丑恶			爸爸																														好意	落魄	气愤		懒惰
超度	一刀断气	感伤		玉石俱焚	心肌炎		好烦	倒闭	你不要走	丢份	憎恨			爹																														呵呵	渺小	气坏		懒散
依依不舍	溴化双哌雄双酯	忧愁		枯燥无味	胃穿孔		恨自己	债台高筑	回想过去	奇耻大辱	恼火			妈妈																														呵护	默哀	气急败坏		浪荡
用尽全力	烧煤自杀	抉择		绝望地	骨癌		忘记	资不抵债	betray	逆子	嘲讽			母亲																														和蔼	内疚	气人		累赘
葬身	割喉	动摇		没兴致	晕晕沉沉		稳定	屋漏偏逢连阴雨	始乱终弃	不孝子	唾弃			娘																														和好	内牛	气死		冷笑
恍如隔世	阿片类	冷清		暗淡无光	剧烈疼痛		挫逼	背运	被人嫌弃	捶胸顿足	不相干			哥																														和解	难过	侵犯		啰嗦
追悼会	环磷酰胺	苦涩		不见天日	肾癌		怯弱	前功尽弃	父亲去世	千古罪人	贱货			哥哥																														和睦	难民	气恼		麻烦
死不瞑目	碾死	烦心		无力挽回	艾滋		别扭	stressful	白发人送黑发人	害死	kao			姐																														和气	难受	侵略		没事找事
火坑	自虐狂	迷惘		没乐趣	晕晕忽忽			功败垂成	命途多舛		谢特			姐姐																														和善	凝重	侵权		闷骚
阴阴的	菜刀	畏惧		毫无办法	气紧			艰辛	丧礼		罪魁祸首			妹																														和谐	碰壁	禽兽不如		漠视
归西	轧死	受苦		灰心丧气	钝痛			艰难曲折	冷血无情		mlgb			妹妹																														红润	疲惫	人神共愤		木讷
六道轮回	拿刀	哀伤		白费力气	猝死病			不公正	负心人		CNM			弟																														欢呼	疲倦	辱骂		目光短浅
十八层地狱	坠亡	不想说话		茫然无措	多发性骨髓瘤			一贫如洗	爸爸去世		草你妈			弟弟																														欢快	凄惨	丧尽天良		难看
濒死	溺亡	漆黑		化为泡影	病毒性心肌炎			难捱	亡故		嫌棄			表哥																														欢乐	凄凉	深恶痛绝		脑残
黑暗面	跳桥	夜深人静		郁郁不得志	糖尿病前期			排解	爱到尽头		玛德			表姐																														欢腾	凄美	生气		腻味
下葬	液化气罐	沉溺		失去了目标	恶性淋巴瘤			重压	Betrayal		聒噪			叔叔																														欢喜	丧气	盛怒		扭曲
坟地	煤气瓶	沉沦		defeat	鼻癌			不平等	被抛弃的人		排挤			叔																														欢欣	潸然泪下	示威		奴才
万丈深渊	汽油瓶	心里话		年华虚度	胰腺肿瘤			紧张	丧亲		暴怒			姑妈																														欢愉	伤悲	上诉		懦弱
灵堂	引燃	错乱		despair	血压过高			畏缩不前	吞声忍气		下贱			姑																														豁达	伤感			排斥
不用在意	思诺思	低迷		屎一样的生活	生理紊乱				想要忘记你		肏			姨妈																														活力	伤害			偏执
死不足惜	跳塔	无法自拔		生活无助	恹恹欲睡				创痕		窝火			姨																														活泼	伤痕			贫贱
黑暗之中	饮弹	孤寂		希望	黑素瘤				崩坍		麻木不仁			舅舅																														活跃	伤口			欺骗
西方极乐世界	止痛药	刺痛		为什么	针刺痛				绝情到底		愤恨			舅																														积极	伤痛			浅薄
灵柩	饮弹自尽	命苦		悲剧	气滞胃痛				情难留		草尼玛			外甥																														激昂	伤心			瞧不起
安歇		苦命		不可以	胸闷憋气				母逝		恼怒			外甥女																														激动	呻吟			怯懦
累了累了		顾虑		不得不	肢体疼痛				爱错了吗		敌意			侄子																														激励	神伤			轻浮
一命呜呼		空荡荡		为何	紊乱综合征				寡情薄义		NMD			侄																														激情	失败			轻狂
不在人世		跌落		看不到	癌症转移				闲言冷语		氧化钙			侄女																														吉利	失落			轻率
生死轮回		淡漠		没办法	急性附睾炎				怀念		怒火中烧			伯伯																														吉祥	失意			轻蔑
生命轮回		惶恐		无力	心肌劳损				原谅		烂货			大爷																														尽情	事与愿违			情妇
一切皆空		悲欢		没法	胃肠神经官能症				失恋		深恶痛绝			爷爷																														尽兴	逝去			散布
安静的世界		哀怨		绝望	慢性胃溃疡				不幸		死不要脸			老爷																														精神抖擞	损失			骚扰
极乐净土		漠然		罢了	困				抛弃		bullshit			姥爷																														精致	瘫痪			色情
人世沧桑		不好过		迷失	清醒				欺骗		苛责			奶奶																														敬爱	叹气			神经病
节节败退		苦闷		不堪	呕				自私		MBD			姥姥																														诚意	叹息			生硬
quiet		不在状态		不值得	头晕				残酷		NMLGB			儿子																														憧憬	同情			失眠
黑暗角落		倦怠		犯错	头疼				无情		TMB			女儿																														纯洁	痛不欲生			肆意
存在于世		想妈妈		没劲	睡意				挣扎		TND			孙子																														纯净	痛楚			太监
Sorry		掉泪		不知所措	恶梦				可笑		怄气			孙女																														纯朴	痛苦			贪婪
someday		消沉		困境	不眠				忍受		尼玛比			外孙																														纯真	痛惜			贪心
西方净土		哀愁		一无所有	好晕				背叛		fuckfuckfuckfuck			外孙女																														纯正	痛心			讨厌
黑沉沉		困苦		迷途	入眠				颓废		mlgbd			邻居																														慈悲	徒然			挖苦
满天神佛		惶惶		没完没了	心慌				被逼		CNMB			同事																														聪慧	惋惜			猥琐
念念不舍		冷冰冰		乏味	整夜				出轨		slut			亲戚																														关心	万念俱灰			窝囊
亲爱的对不起		阴郁		无解	昏沉				看不起		TMMD			熟人																														哈哈	为难			无可厚非
微笑着流泪		心里难受		认输	遍体鳞伤				撕心裂肺		CNMLGB			外地人																														嗨皮	委屈			无聊
黑暗笼罩		烦闷		行尸走肉	辗转反侧				受罪		泄恨			武汉人																														豪放	呜呜			无语
喧扰		坐立不安		好无奈	呕血				惧怕		WTF			湖北人																														欢快	悲欢离合			侮辱
入地无门		自寻烦恼		太难了	呼吸困难				寒心		忿恨																																	豪迈	悲剧			狭隘
生死观		恐惧感		毫无意义	剧痛				被抛弃		Mgb																																	好处	悲苦			闲话
最后的期限		发慌		无可救药	夜不能寐				一厢情愿		怒火冲天																																	好感	悲凉			嫌弃
远离生活		无所适从		厌烦	透不过气				伤痕累累		公道在人心																																	好汉	悲悯			嚣张
毁灭之路		忐忑不安		低潮	失眠症				遭罪		irritable																																	敬仰	悲戚			懈怠
魔魇		一团糟		一事无成	没怎么睡				不会再爱了		极不公平																																	敬意	悲伤			羞耻
骨灰坛		焦头烂额		力不从心	累垮				千疮百孔		愤激																																	静谧	悲天悯人			虚荣
堕入黑暗		阴沉沉		没希望	严重失眠				失去自己		WCNMLGB																																	静心	悲痛			虚伪
现世现报		冷清清		没意义	一晚没睡				失去所有		痛责																																	眷恋	鼻酸			炫耀
黑暗来临		生闷气		自暴自弃	一夜未眠				一尸两命		CNMLGBD																																	开朗	愁云			谣言
死死生生		黑漆漆		不再相信	喘不上气				遭受重创		天道不公																																	开心	创伤			一本正经
福无双至祸不单行		糟心		一文不值	失眠多梦				轰塌		没人领情																																	可爱	催泪			淫秽
救赎者		莫明		自毁	睡眠障碍				失望		rubbish																																	可喜	脆弱			引诱
destiny		悲怆		自生自灭	疼痛难忍				失去		cnmgb																																	快活	挫败
被黑暗笼罩		苦楚		没有方向	不能入眠				伤害		操																																	快乐	大悲
老天不开眼		苦水		一败涂地	一夜没合眼				分手		贱																																	快意	单薄
迷失的世界		胆战心惊		死胡同	求好眠				殉情		恶心																																	宽厚	倒闭
人情冷暖世态炎凉		忍气吞声		没有退路	疼死个人				举目无亲		恼																																	宽容	低沉
沉重的决定		郁结		万念俱灰	心悸失眠				无亲无故		闭嘴																																	宽恕	低估
收殓		心如刀割		走不通	失眠病				流离失所		过分																																	狂欢	灰暗
不用在意我		手足无措		山穷水尽	癌				离乡背井		残忍																																	狂喜	灰心
宿债		孤身一人		很绝望	生病				过世		虚伪																																	狂笑	悔恨
一笔勾消		空落落		暗无天日	睡不着				病逝		该死的																																	浪漫	技不如人
沉默的世界		堵得慌		彻底绝望	失眠				辞世		受害者																																	乐观	寂寞
缘尽情未了		不能自已		没有出路	难眠				坠毁		TNND																																	礼遇	煎熬
HELP		烦忧		何时是个头	insomnia				失事		痛恨																																	联欢	筋疲力尽
结束噩梦		恸		指望不上	罹患				坠海		毁掉																																	玲珑	精疲力尽
结草衔环		闷闷不乐		无出路	癌肿				空难		摧毁																																	留恋	精神不振
至死不悟		郁郁寡欢		活在梦中	血液病				frustrating		怨恨																																	满意	窘迫
安乐国		焦灼		叫天天不应叫地地不灵	尿毒症				感情		恨死																																	满足	愧对
蜉蝣一生		悲苦		孤立无助	不治之症				羡慕		悔恨																																	忙里偷闲	愧疚
极乐刹土		心事重重		生活毫无意义	身患				刻骨铭心		离我远点																																	美德	劳累
平静的灵魂		烦扰		悲伤欲绝	缠身				重创		记恨																																	美好	泪奔
众生皆有罪		愁苦		极度绝望	病危				刽子手		害人不浅																																	美景	泪崩
寻找属于我的世界		哀痛		陷入谷底	淋巴癌				忍心		无法原谅																																	美丽	泪流
生命的卑贱		失魂落魄		绝望至极	食道癌				disappointed		操蛋的世界																																	美满	泪水
安静死寂		切肤之痛		终成泡影	虚汗				怨妇		unfair																																	萌	怜悯
众生皆痛苦		形单影只		哀痛欲绝	潮热				过眼云烟		disgusting																																	明快	怜惜
凡尘扰扰		心惊胆颤		没用	畏寒				婚外情		恨																																	宁静	落后
纯洁的乐土		焦躁不安		无助	胆囊癌				难产		生气																																	暖和	凄迷
累觉不爱		悲恸		无用	喉癌				边缘化		特么																																	暖洋洋	凄清
人生		怅惘		没有希望	结肠癌				认栽		我勒个去																																	蓬勃	乞丐
不想死		夺眶而出		看不到希望	骨髓癌				付之东流		妈逼																																	澎湃	气馁
辛苦		焦虑不安		没指望	胆管癌				旧爱		你妹的																																	漂亮	牵肠挂肚
不在		无依无靠		无希望	胀痛				哑巴吃黄连		我艹																																	平等	牵挂
是否		孤立无援		麻痹自己	晕厥				丧子之痛		你妹啊																																	平和	歉意
天堂		凄清		毫无希望	戛然而止				恋爱		欠骂																																	平静	穷苦
这个世界		日子难过		以后	胸闷气短				离婚		狗逼																																	谦卑	屈服
人间		泪如泉涌		苛求	头胀				荡然无存		杂碎																																	谦和	去世
矛盾		心闷		不可自拔	眼花				新欢		狗日																																	谦让	逝者
没关系		忧思		无计可施	口干				失子之痛		贱种																																	谦虚	衰弱
无所谓		nervous		丧家之犬	剧疼				肝肠寸断		disrespectful																																	谦逊	衰退
牵挂		心如刀绞		今后	微痛				呼天抢地		aweful																																	虔诚	思念
轮回		凄苦		别无他法	巨痛				曾经		怒骂																																	惬意	撕心裂肺
我的世界		习惯孤独		耗光	想吐				想起		败类																																	亲爱	死者
摆脱		恹恹		化为乌有	半夜				从前		死绝																																	亲和	酸楚
死神		想躲起来		无以为继	看清				偷情		妒忌																																	亲近	损害
负担		茶饭不思		而已	消瘦				恶毒		畜生																																	亲切	损坏
下场		没精打采		只是	一宿未眠				帮凶		自利																																	亲热	无辜
多余		不可终日		困局	一宿无眠				放过		自私自利																																	轻快	无力
离别		sad		窘境	气闷				丧子		贪婪																																	轻松	无所适从
终结		凄楚		危局	气促				嘲笑		憎恶																																	轻盈	无望
没意思		黯淡无光		破罐子破摔	嗜睡				挫败感		不齿																																	情不自禁	无助
死掉		惶惶不可终日		泥潭	宫颈癌				土崩瓦解		伪善																																	情调	相思
留恋		昏昏噩噩		陷于	结肠				奚落		恬不知耻																																	情谊	想不通
完结		凄冷		不能自拔	无眠夜				欺瞒		混蛋																																	庆祝	消沉
消极		如鲠在喉		深陷	辗转难眠				污蔑		杀千刀																																	雀跃	消瘦
算了吧		惶惶不安		迷途者	难眠之夜				戕害		天杀																																	热爱	愁容
静静地		没着没落		无援	sleeplessness				当初																																			热烈
因果		恐慌情绪		枯燥	晕				负心汉																																			热情
天意		黄梁一梦		没救	医生																																							热心
无话可说		愁闷		烦透																																								仁慈
看淡		frustrated		自食其果																																								如愿
再也没有		悲观失望		进退维谷																																								善良
没救了		有口难言		听之任之																																								撒欢
偿命		哀恸																																										善待
舍弃		离群索居																																										善心
了结		suffering																																										善意
主啊		形影相吊																																										赏心悦目
想不开		悲愁																																										深爱
无意义		愁云惨淡																																										深情
深渊		心神恍惚																																										神圣
棺材		内心恐惧																																										手舞足蹈
落幕		凄惶																																										舒畅
骨灰		局促不安																																										舒服
逼死		拒人千里																																										舒坦
人生路		凄怆																																										舒心
丢下		非常失落																																										爽快
不孝		坐卧不安																																										爽朗
挂念		哀声叹气																																										顺从
破灭		没精打彩																																										顺心
道别		味如嚼蜡																																										随和
留不住		孤苦零丁																																										随意
了却		拒人千里之外																																										坦诚
受够		内心的伤痕																																										坦荡
人生在世		落落寡欢																																										坦率
依恋		浑浑沌沌																																										坦然
活路		暴躁不安																																										疼爱
不玩了		不得安稳																																										体谅
命也		upset																																										体贴
再也不能		畏怯																																										恬淡
决绝		抑郁寡欢																																										恬静
死路		孤苦伶丁																																										甜美
尾声		焦灼不安																																										甜蜜
耗尽		心灵疲惫																																										贴心
了断		眼泪往肚里咽																																										痛快
往生		钻心刺骨																																										玩耍
绝路		触目伤怀																																										旺盛
绝境		折磨到底																																										微笑
失去我		迷离恍惚																																										唯美
濒临		疲顿																																										温存
不能承受		情绪好乱																																										温和
到此为止		哭																																										温暖
不能死		心情不好																																										温情
轻生		罪																																										温顺
万劫不复		寂寞																																										温婉
原罪		呜呜																																										稳固
肉身		眼泪																																										稳重
死路一条		熬																																										无拘无束
要死要活		毁																																										无忧无虑
寻死		无奈																																										稀饭
终了		难过																																										稀罕
存在的意义		担心																																										嘻嘻
生不逢时		烦恼																																										喜爱
没什么意思		不爽																																										喜感
人生无常		心痛																																										喜欢
只能这样了		忧伤																																										喜剧
忍够了		冷漠																																										喜乐
脱离苦海		忧郁																																										喜气
可以结束		失落																																										喜庆
回头路		糟糕																																										喜洋洋
死期		泪水																																										喜悦
苟活		可悲																																										细腻
想摆脱		心碎																																										闲适
不必在意		空虚																																										贤惠
准备离开		陷入																																										祥和
哀莫大于心死		好难受																																										潇洒
終結		低落																																										孝敬
撇下		困扰																																										孝顺
殉葬		悲惨																																										笑翻
一走了之		落泪																																										笑脸
了无生趣		好怕																																										笑喷
不想玩了		胡思乱想																																										笑容
最终结局		苦难																																										笑死
不要想我		阴暗																																										心花怒放
托生		憔悴																																										心静
求死不能		揪心																																										心旷神怡
挂牵		痛心																																										心满意足
被逼死		安定																																										心平气和
活着不容易		心寒																																										欣然
没什么好怕		沮丧																																										欣慰
难以为继		痛哭																																										欣喜
已经死去		焦躁																																										兴奋
撒手不管		好想哭																																										兴高采烈
厌倦生活		恍惚																																										兴趣
无法生活		落寞																																										幸福
彻底摆脱		疲倦
不如归去		辛酸
最后的挣扎		彷徨
肮脏的世界		悲痛
不得不走		欲哭无泪
求生不得求死不能		虚脱
想逃走		痛楚
选择退出		苦笑
黑暗的日子		浑浑噩噩
走头无路		萎靡
最后挣扎		情绪低落
坑爹的世界		心冷
一切都没了		心灰意冷
挽救自己		惨痛
不用想我		太痛苦了
拔舌地狱		酸楚
告别信		流干
人之将死其言也善		不良情绪
无情的世界		坏情绪
FINISHED		伤心欲绝
世界的另一边		度日如年
留恋不舍		无法释怀
残酷的命运		需要人陪
不再留念		身心俱疲
永远的铭记		精疲力尽
生命毫无意义		痛心疾首
生命无意义		万箭穿心
心如古井		孤独感
不必想我		难以忍受
黄泉死		精神恍惚
死没那么简单		好无助
所有的都失去了		漠不关心
整个人生都是错的		悲痛欲绝
生		萎靡不振
死		心情很低
活		心好累
明天		孤单单
最后		tired
生命		真心痛
无法		憋闷
一生		寝食难安
未来		越来越糟糕
完了		心情极度不好
放弃		torture
结束		混混噩噩
离开		痛苦的挣扎
怎么办		筋疲力竭
不再		无底深渊
算了		积郁
对不起		忧闷
意义		哭红了眼
再也		很倦
受不了		跌入低谷
彻底		跌至谷底
再见		struggle
不可能		悲痛莫名
结局		百般折磨
消失		崩溃点
累了		低落消沉
死亡		一个人
去死		累
结束了		委屈
很累		闷
永恒		伤心
自杀		悲伤
告别		痛苦
想死		怨
代价		后悔
地狱		郁闷
该死		难受
最后一天		害怕
下辈子		孤独
今生		愁
任性		遗憾
倒计时		愧
疲惫		好累
抱歉		疲
生死		崩溃
拜拜		受伤
太累		不开心
来不及		泪流满面
最后一次		悲哀
此生		想哭
终点		孤单
报应		流泪
是时候		折磨
解脱		好痛
噩梦		脆弱
到头		煩
毁灭		伤口
尽头		麻木
无缘		煎熬
完蛋		存在感
离去		内疚
活下去		苦痛
不活		心力交瘁
都没了		好压抑
来生		遗恨
没有用		凄
厌倦		悲戚
无能为力		孑立
再见了		孓立
别了		茕茕
老天爷		踽踽独行
生路		安详
心累		退缩
死后		自扰
天国		空无一人
半死		惴惴不安
投胎		愁肠百结
在天堂		怏怏
来世		凄然
转世		蔫蔫
bey		痛惜
没有机会		泣不成声
一个人走		患得患失
救救我		苦恼
离开这个世界		见不得光
怎么活		痛哭流涕
不在了		迷茫
死去活来		心神不宁
一死		exhausted
尘世		有苦难言
对不住		安定感
无望		声泪俱下
今世		虚脱感
消逝		晕头转向
再見		结痂
不想活		包扎
我走了		愈合
埋葬		结疤
割舍		无聊
会死的		求不得
没有意义		痛感
生不如死		泪
已经结束		心塞
不要活
黄泉
终点站
痛不欲生
受够了
想s
到终点
时间到了
活不下去
很累很累
杀了我吧
遗书
我去死
已经不在
另一个世界
不会再见
上苍
永别
炼狱
告终
死了算
一起死
死一死
厌世
都要好好的
如果有来生
离开的时候
死了算了
没有价值
byebye
遗言
自尽
疲惫不堪
同归于尽
没法活
走投无路
日子没法过
最后一站
非死不可
遗物
最后一周
想自杀
自殺
遗嘱
想去死
撑不下去
极乐世界
坚持不下去
人生不过如此
一了百了
没有明天
诀别
后会无期
遗愿
黄泉路
绝笔
即将离开
没了我
我的离开
心已死
面对死亡
逼上绝路
拜拜啦
我死后
gone
先走一步
死给你看
彻底消失
杀了自己
心如死灰
彻底结束
操蛋的人生
没活路了
怎么活下去
不再留恋
没有以后
生无可恋
永远不见
生命终结
天要亡我
天堂地狱
永不再见
想解脱
无法活
无间地狱
自我了断
天下没有不散的筵席
活着好累
886
没有再见
提前离开
已尽力
对不起爸妈
没法生活
今生无缘
zisha
阿鼻地狱
活着很累
永诀
整理遗物
自寻短见
活着为什么
告别式
BYE
堕入地狱
求死不得
最后告别
企图自杀
地狱道
fin
永不再会
步入地狱
生命倒计时
不想活下去
别无出路
想要死掉
绝命书
落入地狱
舍不得
告别父母
无所留恋
寻了短见
一切都不再重要
一命归西
不适应这个世界
死亡才是永恒
永远解脱
我走了再见
无意义的生命
逼我死
撒手闭眼
最后一次对不起
不想继续活下去
对不起先走
我已经不在
彻底的永别
心死
老天带我走
挂了该多好
我不在也没差
花圈
遗像
灵棚
灵前
定数
自戕
大逆不道
忤逆
记挂
惦挂
暝目
业报
运数
寿材
孤苦伶仃
陪葬
含笑而逝
不得已
疲累
遗骨
告别会
举殡
浮华
繁世
尘喧
尘俗
一辈子
丧生
永远
无憾
天谴
惊醒
缘尽
老天
不舍
坟冢
为时已晚
绝笔信
继承人
挽联
现世报
付之一炬
[truncated: 10 more columns]
