# Supplementary material for: Exploring the Mechanisms of Influence on COVID-19 Preventive Behaviors in China’s Social Media Users
Source: Int J Environ Res Public Health. 2020 Nov 25;17(23):8766. doi: 10.3390/ijerph17238766 (PMC7728355; doi:10.3390/ijerph17238766)
Supplement: Supplementary file 1 [file ijerph-17-08766-s001.zip › S2 File∩╝ÜRaw data.xlsx]

## Sheet: Sheet1
time	Individualism	Collectivism	Protection Intention	Anit-Disease Intention	Isolation Intention	Dispelling Rumors Intention	Aid Intention	Happiness	Sadness	Anger	Fear	Disgust	HarmVirtue	HarmVice	FairnessVirtue	FairnessVice	IngroupVirtue	IngroupVice	AuthorityVirtue	AuthorityVice	PurityVirtue	PurityVice	MoralityGeneral
2019-12-31	0.0215156	0.00793819	1.32e-05	1.85e-07	1.22e-08	1.62e-05	3.64e-06	0.0131907	0.000660224	0.000177341	0.000393112	0.000434334	0.00092899	0.000255034	0.000128513	5.34e-05	0.00164697	8.24e-05	0.000452406	8.83e-05	0.000437962	0.00024425	0.00053559
2020-01-01	0.0198141	0.00704854	1.17e-05	0	5.62e-09	4.33e-07	3.57e-06	0.0176808	0.000495654	0.00012643	0.000265359	0.000291482	0.00115333	0.000168731	0.000133424	3.69e-05	0.00172916	6.68e-05	0.000495586	5.23e-05	0.000317358	0.000123876	0.000410477
2020-01-02	0.0207905	0.00791822	5.35e-06	3.55e-09	2.08e-09	1.01e-06	1.75e-06	0.0146179	0.000702974	0.000217678	0.000301207	0.000568539	0.000628	0.000275604	0.000179662	4.81e-05	0.00151838	9.66e-05	0.000583717	8.45e-05	0.000379948	0.000192357	0.000468453
2020-01-03	0.0212638	0.00830174	7.16e-06	6.01e-09	0	1.16e-07	4.35e-06	0.0134628	0.000772725	0.000293131	0.000363882	0.00081925	0.000626925	0.000348574	9.62e-05	4.75e-05	0.00139833	0.000123079	0.000866449	0.000103128	0.000345971	0.000245868	0.00049667
2020-01-04	0.02089	0.0082027	1.25e-05	3.34e-07	0	8.94e-07	3.39e-06	0.0132924	0.000955646	0.000364275	0.000488265	0.000693272	0.00046626	0.000251365	9.36e-05	8.25e-05	0.00136575	0.000126799	0.000515806	0.000105485	0.000349303	0.000382316	0.000617257
2020-01-05	0.0223426	0.00798247	9.85e-06	2.05e-08	1.93e-09	1.92e-06	7.97e-06	0.012896	0.000726286	0.000364823	0.000407442	0.000642946	0.000450487	0.000334033	0.000300366	5.66e-05	0.00128082	0.000218219	0.000517772	9.25e-05	0.000410798	0.000247174	0.000495769
2020-01-06	0.0216712	0.00898171	1.14e-05	2.07e-06	2.26e-09	3.22e-07	5.96e-06	0.0126755	0.000813569	0.000221644	0.000326557	0.000578271	0.000545131	0.000323393	9.07e-05	6.74e-05	0.00140042	0.000105946	0.000687699	7.09e-05	0.000441395	0.00022505	0.000576032
2020-01-07	0.021233	0.00839459	1.25e-05	1.32e-07	0	9.19e-08	3.14e-06	0.0127526	0.00110625	0.000332967	0.000396875	0.000521107	0.000631417	0.000375722	0.000132496	7.64e-05	0.00125232	0.000136914	0.00064454	8.56e-05	0.000482204	0.000329236	0.000700606
2020-01-08	0.021383	0.00762564	1.55e-05	2.68e-08	1.32e-09	1.65e-08	1.82e-06	0.0128977	0.000825821	0.000306163	0.000334718	0.000573503	0.000610793	0.000417804	0.000117869	0.00010399	0.00143083	0.000129169	0.000510034	8.18e-05	0.000497746	0.000167878	0.000641799
2020-01-09	0.0216534	0.00792845	4.05e-06	1.53e-06	0	1.68e-08	9.13e-06	0.0146348	0.000724594	0.000339455	0.000313861	0.000663861	0.000641072	0.000263048	0.000115271	6.99e-05	0.00213416	0.000104947	0.00064585	9.31e-05	0.000386345	0.00030778	0.000642902
2020-01-10	0.022533	0.00781068	1.18e-05	6.52e-09	0	5.41e-07	1.11e-05	0.0121289	0.00083603	0.000194329	0.00036771	0.000454501	0.000912307	0.000222587	0.000118388	8.24e-05	0.00304639	8.35e-05	0.000575512	9.62e-05	0.000410773	0.000218084	0.000653645
2020-01-11	0.0241924	0.00699621	1.45e-05	3.82e-08	0	3.65e-06	1.14e-05	0.0133371	0.000759882	0.000241369	0.000269503	0.00060574	0.00109621	0.000194392	9.56e-05	4.07e-05	0.00366997	0.000115954	0.000483191	7.4e-05	0.000341959	0.000233632	0.000518193
2020-01-12	0.0243687	0.00764943	5.8e-06	5.73e-08	0	4.7e-08	1.77e-06	0.0150491	0.000717548	0.00023694	0.000326008	0.000531278	0.000929478	0.000199715	6.85e-05	5.28e-05	0.00318452	7.2e-05	0.000519611	9.05e-05	0.000311088	0.000243284	0.000396438
2020-01-13	0.0240649	0.007497	2.86e-06	6.96e-09	0	1.79e-08	1.25e-05	0.0138378	0.000831886	0.00026075	0.000265683	0.000625142	0.00106115	0.000225327	8.2e-05	5.31e-05	0.00340153	8.5e-05	0.000556728	8.1e-05	0.000352355	0.000198639	0.000530917
2020-01-14	0.0244329	0.0075062	6.5e-06	0	0	4.77e-08	3.54e-06	0.0125941	0.0007443	0.000215843	0.000337797	0.000555956	0.00109953	0.000180114	7.67e-05	5.15e-05	0.00341001	9.64e-05	0.000518371	8.05e-05	0.000367055	0.000247872	0.000573959
2020-01-15	0.024495	0.00725852	1.15e-05	6.09e-10	0	5.32e-07	2.14e-06	0.0131018	0.000615085	0.000260101	0.000254837	0.000527577	0.00117134	0.000232374	0.000155314	5.91e-05	0.00359869	7.93e-05	0.000583159	6.17e-05	0.000297655	0.000258071	0.000467482
2020-01-16	0.0237268	0.00701698	9.44e-06	1.56e-06	0	7.05e-08	6.92e-06	0.0138263	0.000849776	0.000212721	0.000326439	0.000513771	0.000753994	0.000222394	0.000118717	4.61e-05	0.00349957	8.35e-05	0.000506062	7.21e-05	0.000313521	0.000216092	0.000466143
2020-01-17	0.0242763	0.00719509	1.46e-05	1.59e-07	0	7.9e-08	2.67e-06	0.0144842	0.00070869	0.000292051	0.000290472	0.00061869	0.000902293	0.00022109	0.00010207	3.71e-05	0.00344254	0.000109931	0.000471982	0.00015915	0.000356288	0.000310311	0.000410876
2020-01-18	0.0232703	0.00725872	1.35e-05	2.41e-07	0	9.96e-07	2.24e-06	0.0159895	0.000555125	0.000235197	0.000290799	0.000715793	0.00126692	0.000225857	8.17e-05	6.49e-05	0.0035093	7.6e-05	0.000721621	6.64e-05	0.000472128	0.000278635	0.00042702
2020-01-19	0.0230651	0.0076422	0.00014263	7.38e-08	0	2.92e-06	2.19e-06	0.0140664	0.00058357	0.000190561	0.000274874	0.000561701	0.00114794	0.000231448	8.01e-05	5.5e-05	0.00343269	0.000102523	0.000542101	9.8e-05	0.000600004	0.000242824	0.000417932
2020-01-20	0.0232565	0.00702521	0.000268145	1.12e-05	0	3.6e-06	1.77e-06	0.0112766	0.00082095	0.000493178	0.00047711	0.000529072	0.0012759	0.000502418	0.000107	8.65e-05	0.00327045	7.41e-05	0.000610362	0.000114094	0.000512147	0.000416787	0.000471055
2020-01-21	0.0213731	0.00783616	0.000398747	1.11e-05	4.07e-08	2.26e-05	6.05e-07	0.00980716	0.000700156	0.000353584	0.000564629	0.000586209	0.00218161	0.000313819	0.000120615	0.000105947	0.00335664	8.44e-05	0.000887482	8.64e-05	0.000392113	0.000518177	0.000528563
2020-01-22	0.0211288	0.00770177	0.000788348	4.85e-05	2.28e-07	4.33e-05	3.31e-06	0.00980771	0.000682262	0.00031334	0.000680267	0.000530962	0.00240767	0.000315612	9.04e-05	0.000111939	0.00350937	0.00010555	0.000802382	0.000172492	0.000389303	0.000584701	0.000503737
2020-01-23	0.0194773	0.00821075	0.00090651	0.00017292	3.88e-06	2.52e-05	1.94e-05	0.00837166	0.000712962	0.000346012	0.00100824	0.000573783	0.00303147	0.000287302	0.000102101	0.000133765	0.00360791	9.88e-05	0.000791291	0.000122003	0.000294878	0.000570912	0.000597583
2020-01-24	0.0234811	0.00660778	0.000409739	5.61e-05	8.18e-06	1.97e-05	3.87e-05	0.015317	0.000699874	0.000205502	0.000408896	0.000436235	0.0025301	0.000220096	6.38e-05	0.000166668	0.00287562	9.35e-05	0.000584128	6.04e-05	0.000356201	0.00035513	0.000334927
2020-01-25	0.0180772	0.0084039	0.000486502	0.000176546	7.06e-06	9.7e-05	8.9e-05	0.0157699	0.000958978	0.000245334	0.000643359	0.000513218	0.00417624	0.000265824	7.58e-05	0.000231819	0.00202274	0.000133353	0.000822764	6.73e-05	0.000323567	0.000377939	0.000479051
2020-01-26	0.0182694	0.0084319	0.00054836	0.000183658	8.28e-06	7.9e-05	5.47e-05	0.0119717	0.000726046	0.000320737	0.000544862	0.00114435	0.00164469	0.000362828	8.41e-05	0.000232374	0.00178667	0.000210602	0.000957212	0.000285879	0.000425801	0.000604173	0.000573648
2020-01-27	0.0200707	0.00823711	0.000413491	0.000172555	1.3e-05	5.43e-05	7.66e-05	0.0086282	0.00217802	0.000562652	0.000520666	0.00101851	0.00132083	0.000328643	0.00011427	0.000171227	0.00146284	0.000145038	0.000788276	7.54e-05	0.000375626	0.000603025	0.000556691
2020-01-28	0.0205421	0.00854502	0.000423899	0.000167594	7.67e-06	4.75e-05	3.76e-05	0.0106418	0.000726294	0.000382387	0.000457546	0.00131867	0.00113161	0.000257053	0.000132666	0.000223918	0.00153791	9.65e-05	0.000709941	8.89e-05	0.000395757	0.000467068	0.00062104
2020-01-29	0.0193732	0.00859098	0.000505805	0.000234899	5.53e-06	2.5e-05	4.5e-05	0.0107921	0.000891749	0.00030423	0.000486163	0.00115572	0.00106756	0.000223698	8.27e-05	0.000267458	0.00174212	0.000129746	0.000673496	8.34e-05	0.000351031	0.000451093	0.000551565
2020-01-30	0.0196299	0.00841821	0.000458143	0.000158651	7.12e-06	1.95e-05	7.14e-05	0.0104442	0.000967928	0.000568103	0.000427037	0.00107182	0.000997661	0.000372501	8.41e-05	0.000379759	0.00163572	0.000211041	0.000826182	9.65e-05	0.000424522	0.000628616	0.000626342
2020-01-31	0.0184737	0.00933888	0.000347857	0.000199032	1.29e-05	1.51e-05	0.000201185	0.00901498	0.00120057	0.000712681	0.000466964	0.00112467	0.000794776	0.000376033	0.000110612	0.000129722	0.00187133	0.000134273	0.000806121	0.000113252	0.000757828	0.000766931	0.000617725
2020-02-01	0.0183736	0.00870793	0.000420535	0.000236235	3.6e-06	1.42e-05	0.00014922	0.00868022	0.00109871	0.00103853	0.000433967	0.000894012	0.000819892	0.000346468	0.00014898	0.000128288	0.00171871	0.000105473	0.000765556	5.49e-05	0.000362889	0.000661977	0.000725212
2020-02-02	0.0176667	0.00898412	0.000584454	0.000229793	5.21e-06	1.91e-05	0.000102047	0.00918092	0.00107333	0.000507638	0.000472492	0.000802278	0.000997779	0.000358174	0.000112313	0.000150555	0.00170736	0.000121041	0.000658623	7.3e-05	0.000387835	0.000585741	0.00118332
2020-02-03	0.0180043	0.00870119	0.000583604	0.000258216	1.37e-05	7.57e-06	4.63e-05	0.00975111	0.000773402	0.00101753	0.000390915	0.00107565	0.00156796	0.000337096	9.29e-05	0.000167672	0.00174181	0.00011123	0.000720881	7.48e-05	0.000383004	0.00074293	0.000578156
2020-02-04	0.0181971	0.00858941	0.000429226	0.000279441	1.43e-05	9.25e-06	5.29e-05	0.00978491	0.000921514	0.000369779	0.00044204	0.000913748	0.00091943	0.000277173	0.000119627	0.000219223	0.00201349	0.000118412	0.000738063	6.22e-05	0.000367153	0.000585751	0.000679171
2020-02-05	0.0183143	0.00868741	0.000335947	0.00039739	1.25e-05	1.11e-05	5.73e-05	0.0121513	0.00112825	0.000462829	0.000446639	0.000790343	0.000725141	0.00028248	0.000112951	0.000259292	0.0014701	0.000293473	0.000698058	0.000100157	0.00038332	0.000595327	0.000652031
2020-02-06	0.0176146	0.00817617	0.000389243	0.000491132	9.42e-06	4.31e-06	5.82e-05	0.0100946	0.00178045	0.000425325	0.00046684	0.0008667	0.000716823	0.000325438	0.000121268	0.000248227	0.00187232	0.000140353	0.000699599	0.000118223	0.000390948	0.000639519	0.000686801
2020-02-07	0.0168938	0.00843444	0.000229459	0.000349842	6.32e-06	1.79e-05	0.000101349	0.00800048	0.00201689	0.000517127	0.000546126	0.00108919	0.000857884	0.000378716	0.000235247	0.000180175	0.00164393	0.000151973	0.000736091	0.000160133	0.000373811	0.000704929	0.000988799
2020-02-08	0.0178244	0.00865496	0.000285859	0.000288575	9.77e-06	6e-06	5.53e-05	0.0137862	0.000940145	0.000256801	0.000405035	0.00078272	0.00284808	0.000293309	0.000127	0.000209812	0.00159387	7.52e-05	0.000756689	7.44e-05	0.000386775	0.000424592	0.000614588
